# Supplementary material for: The Synthetic Flavonoid Hidrosmin Improves Endothelial Dysfunction and Atherosclerotic Lesions in Diabetic Mice
Source: Antioxidants (Basel). 2022 Dec 19;11(12):2499. doi: 10.3390/antiox11122499 (PMC9774734; doi:10.3390/antiox11122499)
Supplement: Supplementary file 1 [file antioxidants-11-02499-s001.zip]

Archive with 1 entries (1 files):
- antioxidants-2010469-supplementary.pdf
